# Supplementary material for: Factors Affecting Physical Activity in People with Dementia: A Systematic Review and Narrative Synthesis
Source: Behav Sci (Basel). 2023 Nov 8;13(11):913. doi: 10.3390/bs13110913 (PMC10669736; doi:10.3390/bs13110913)
Supplement: Supplementary file 1 [file behavsci-13-00913-s001.zip]

Archive with 2 entries (2 files):
- Table S1_Supplementary material_Factors affecting physical activity in people with dementia_Revised Nov 7 proofreading confirmed.pdf
- Table S2_Supplementary material_Factors affecting physical activity in people with dementia Revised Nov 7 Proofreading confirmed.pdf
